# Supplementary material for: High polymerase ε expression associated with increased CD8+T cells improves survival in patients with non-small cell lung cancer
Source: PLoS One. 2020 May 20;15(5):e0233066. doi: 10.1371/journal.pone.0233066 (PMC7239475; doi:10.1371/journal.pone.0233066)
Supplement: S1 Data — (TXT) [file pone.0233066.s002.txt]

DFS	DFS_time	OS	OS_time	POLE	EGFR	TP53	MED12	PIK3CA	MSH6	KRAS	MLH1	ATR	APC	PIK3R1	PIK3R2	ALK	CDKN2A	CDK4	MSH1	MSH2	RB1	WT1	MPL	VHL	PTCH1	FBXW7	ERCC2	CDH1	NOTCH3	RUNX1	JAK2	JAK3	MED12_A	POLE_A	BRAF	MYC	STK11	ERBB	ERBB2	ERBB3	AKT1	MET	JAK	DDR2	CHEK2	PTEN	CTTNB1	DNMT3A	NOTCH1
Recurrent/metastasis	13.97260274	dead	102.4438356	wild	wild	missense	wild	missense	wild	wild	wild	wild	wild	wild	wild	wild	wild	wild	wild	wild	wild	wild	wild	wild	mutant	mutant	wild	wild	wild	wild	wild	wild	wild	wild	wild	wild	wild	wild	wild	wild	wild	wild	wild	wild	wild	wild	wild	wild	wild
Recurrent/metastasis	10.55342466	dead	37.05205479	wild	wild	wild	wild	missense	wild	wild	wild	wild	wild	wild	wild	wild	wild	wild	wild	wild	wild	wild	wild	wild	wild	wild	wild	wild	wild	wild	wild	wild	wild	wild	wild	wild	wild	wild	wild	wild	wild	wild	wild	wild	wild	wild	wild	wild	wild
disease-free	22.15890411	dead	22.15890411	wild	wild	wild	wild	wild	wild	wild	wild	wild	wild	wild	wild	wild	mutant	wild	wild	wild	wild	wild	wild	wild	wild	wild	wild	wild	wild	wild	wild	wild	wild	wild	wild	wild	wild	wild	wild	wild	wild	wild	wild	wild	wild	wild	wild	wild	wild
Recurrent/metastasis	47.07945205	dead	61.24931507	wild	missense	wild	wild	wild	wild	wild	wild	wild	wild	wild	wild	wild	wild	wild	wild	wild	wild	wild	wild	wild	wild	wild	wild	wild	wild	wild	wild	wild	wild	wild	wild	wild	wild	wild	wild	wild	wild	wild	wild	wild	wild	wild	wild	wild	wild
Recurrent/metastasis	8.120547945	dead	8.120547945	frameshift	wild	missense	wild	wild	wild	wild	wild	wild	wild	wild	wild	wild	wild	wild	wild	wild	wild	wild	wild	wild	wild	wild	wild	wild	wild	wild	wild	wild	wild	mutant	wild	wild	wild	wild	wild	wild	wild	mutant	wild	wild	wild	wild	wild	wild	wild
Recurrent/metastasis	13.34794521	dead	32.08767123	wild	wild	wild	wild	missense	wild	wild	wild	wild	wild	wild	wild	wild	wild	wild	wild	wild	wild	wild	wild	wild	wild	wild	wild	wild	wild	wild	wild	wild	wild	wild	wild	wild	wild	wild	wild	wild	wild	wild	mutant	wild	wild	wild	wild	wild	wild
Recurrent/metastasis	37.74246575	dead	41.0630137	frameshift	wild	missense	wild	wild	wild	wild	wild	wild	wild	wild	wild	wild	wild	wild	wild	wild	wild	wild	wild	wild	wild	wild	wild	wild	wild	wild	wild	wild	wild	mutant	wild	wild	wild	wild	wild	wild	wild	wild	wild	wild	mutant	mutant	wild	wild	wild
Recurrent/metastasis	3.81369863	dead	19.2	wild	missense	wild	wild	wild	wild	wild	wild	wild	wild	wild	mutant	wild	wild	wild	wild	wild	wild	wild	wild	wild	wild	wild	wild	wild	wild	wild	wild	wild	wild	wild	wild	wild	wild	wild	wild	wild	wild	wild	wild	wild	wild	wild	mutant	wild	wild
disease-free	3.123287671	dead	3.123287671	wild	wild	wild	wild	missense	wild	wild	wild	wild	wild	wild	wild	wild	wild	wild	wild	wild	wild	wild	wild	wild	wild	wild	wild	wild	wild	wild	wild	wild	wild	wild	wild	wild	wild	wild	wild	wild	wild	wild	wild	wild	wild	wild	wild	wild	wild
disease-free	130.1589041	alive	130.1589041	frameshift	missense	wild	wild	wild	wild	wild	wild	wild	wild	wild	wild	wild	wild	wild	wild	wild	wild	wild	wild	wild	wild	wild	wild	wild	wild	wild	wild	wild	wild	mutant	wild	wild	wild	wild	wild	wild	wild	wild	wild	wild	wild	wild	wild	mutant	wild
Recurrent/metastasis	17.62191781	dead	54.54246575	wild	indel	wild	wild	wild	wild	wild	wild	wild	wild	wild	wild	wild	wild	wild	mutant	wild	wild	wild	wild	wild	wild	wild	wild	wild	wild	wild	wild	wild	wild	wild	wild	wild	wild	wild	wild	wild	wild	wild	wild	wild	wild	wild	wild	wild	wild
disease-free	126.969863	alive	126.969863	frameshift	indel	wild	indel	wild	wild	wild	wild	wild	wild	wild	wild	wild	wild	wild	wild	wild	wild	wild	wild	wild	wild	wild	wild	mutant	wild	wild	wild	mutant	mutant	mutant	wild	wild	wild	wild	wild	wild	wild	wild	wild	wild	wild	wild	wild	wild	wild
disease-free	1.315068493	dead	1.315068493	wild	wild	missense	indel	missense	wild	wild	wild	wild	wild	wild	wild	wild	wild	wild	wild	wild	wild	wild	wild	wild	wild	wild	wild	wild	wild	wild	wild	wild	mutant	wild	wild	wild	wild	wild	wild	wild	wild	wild	wild	wild	wild	wild	wild	wild	mutant
disease-free	125.1287671	alive	125.1287671	wild	wild	wild	wild	wild	wild	wild	wild	wild	wild	wild	wild	wild	wild	wild	wild	wild	wild	wild	wild	wild	wild	wild	wild	wild	wild	wild	wild	wild	wild	wild	wild	wild	wild	wild	wild	wild	wild	mutant	wild	wild	wild	wild	wild	wild	wild
Recurrent/metastasis	30.44383562	dead	62.16986301	wild	indel	wild	indel	missense	wild	wild	wild	wild	wild	wild	wild	wild	wild	wild	wild	wild	wild	wild	wild	wild	wild	wild	wild	wild	wild	wild	wild	wild	mutant	wild	wild	wild	wild	wild	wild	wild	wild	wild	wild	wild	wild	wild	wild	wild	mutant
disease-free	106.2246575	alive	106.2246575	frameshift	wild	missense	wild	wild	wild	missense	wild	wild	wild	wild	wild	wild	wild	wild	wild	wild	wild	wild	wild	wild	wild	wild	wild	wild	wild	wild	wild	wild	wild	mutant	wild	wild	wild	wild	wild	wild	wild	wild	wild	wild	wild	wild	wild	wild	wild
disease-free	108.3945205	alive	108.3945205	frameshift	wild	wild	indel	wild	missense	wild	wild	missense	wild	wild	wild	wild	wild	wild	wild	wild	wild	wild	wild	wild	wild	wild	wild	wild	wild	wild	wild	wild	mutant	mutant	wild	wild	wild	wild	wild	wild	wild	wild	wild	wild	wild	mutant	wild	wild	wild
Recurrent/metastasis	93.10684932	alive	109.3808219	frameshift	wild	missense	wild	wild	wild	wild	wild	wild	wild	wild	wild	wild	mutant	wild	wild	wild	wild	wild	wild	wild	wild	wild	wild	wild	wild	wild	wild	wild	wild	mutant	wild	wild	wild	wild	wild	wild	wild	wild	wild	wild	wild	wild	wild	wild	wild
disease-free	25.11780822	alive	25.11780822	wild	wild	wild	wild	wild	wild	wild	wild	wild	wild	wild	wild	wild	wild	wild	wild	wild	wild	wild	wild	wild	wild	wild	wild	wild	wild	wild	wild	wild	wild	wild	wild	wild	wild	wild	wild	wild	wild	wild	wild	wild	wild	wild	wild	wild	wild
Recurrent/metastasis	78.24657534	dead	86.86027397	missense; fr	insertion	missense	indel	wild	wild	wild	wild	wild	wild	wild	wild	wild	wild	wild	wild	wild	wild	wild	wild	wild	wild	wild	wild	wild	wild	wild	wild	wild	mutant	mutant	wild	wild	wild	wild	wild	wild	wild	wild	wild	wild	wild	wild	wild	wild	wild
disease-free	104.9753425	alive	104.9753425	missense; fr	wild	missense	wild	wild	missense	wild	wild	wild	missense	wild	wild	wild	wild	wild	wild	wild	wild	wild	wild	wild	wild	wild	wild	mutant	wild	wild	wild	wild	wild	mutant	wild	wild	wild	wild	wild	wild	wild	mutant	wild	wild	wild	wild	wild	wild	wild
Recurrent/metastasis	102.8712329	alive	108.3945205	missense	wild	wild	wild	missense	wild	wild	missense	wild	missense	wild	wild	mutant	wild	wild	wild	mutant	wild	wild	wild	wild	mutant	wild	wild	wild	wild	wild	wild	wild	wild	mutant	wild	wild	wild	wild	wild	wild	wild	mutant	wild	wild	wild	wild	wild	wild	wild
Recurrent/metastasis	16.33972603	alive	102.1479452	frameshift	missense	wild	indel	wild	wild	wild	missense	wild	wild	wild	wild	wild	wild	wild	wild	wild	wild	wild	wild	wild	wild	wild	wild	wild	wild	wild	wild	wild	mutant	mutant	wild	wild	wild	wild	wild	wild	wild	wild	wild	wild	wild	wild	wild	wild	wild
Recurrent/metastasis	16.33972603	alive	102.1479452	wild	wild	wild	wild	wild	wild	wild	wild	wild	wild	wild	wild	wild	wild	wild	wild	wild	wild	wild	wild	wild	wild	wild	wild	wild	wild	wild	wild	wild	wild	wild	wild	wild	wild	wild	wild	wild	wild	wild	wild	wild	wild	wild	wild	wild	wild
Recurrent/metastasis	15.71506849	dead	36.5260274	wild	wild	wild	wild	wild	wild	wild	wild	wild	wild	wild	wild	wild	wild	wild	wild	wild	wild	wild	wild	wild	wild	wild	wild	wild	wild	wild	wild	wild	wild	wild	wild	wild	wild	wild	wild	wild	wild	wild	wild	wild	wild	wild	wild	wild	wild
disease-free	89.81917808	alive	89.81917808	missense, fr	missense	missense	wild	missense	wild	wild	wild	wild	wild	mutant	wild	wild	wild	wild	wild	wild	wild	wild	wild	wild	wild	wild	wild	wild	wild	wild	wild	mutant	wild	mutant	wild	wild	wild	wild	wild	wild	wild	wild	wild	wild	mutant	wild	wild	mutant	wild
disease-free	88.86575342	alive	88.86575342	missense	wild	missense	wild	missense	missense	missense	wild	wild	missense	wild	wild	mutant	mutant	wild	wild	wild	wild	wild	wild	wild	wild	wild	wild	wild	wild	wild	wild	wild	wild	mutant	wild	wild	wild	wild	wild	wild	wild	mutant	wild	wild	wild	wild	wild	wild	wild
disease-free	94.35616438	alive	94.35616438	frameshift	wild	missense	wild	wild	wild	wild	wild	wild	wild	wild	wild	wild	wild	wild	wild	wild	wild	wild	wild	wild	wild	wild	wild	wild	wild	wild	wild	wild	wild	mutant	wild	wild	wild	wild	wild	wild	wild	mutant	wild	wild	wild	wild	wild	wild	wild
Recurrent/metastasis	10.06027397	dead	10.06027397	frameshift	missense	missense; sp	indel	wild	missense	wild	wild	wild	wild	wild	wild	wild	wild	wild	wild	wild	wild	wild	wild	wild	wild	wild	wild	wild	wild	wild	wild	wild	mutant	mutant	wild	wild	wild	wild	wild	wild	wild	wild	wild	wild	wild	wild	wild	wild	wild
disease-free	96.85479452	alive	96.85479452	frameshift	wild	missense	wild	wild	wild	missense	wild	wild	wild	wild	wild	mutant	wild	wild	wild	wild	wild	wild	wild	wild	wild	wild	wild	wild	wild	wild	wild	wild	wild	mutant	wild	wild	wild	wild	wild	wild	wild	wild	wild	wild	wild	wild	wild	wild	wild
disease-free	91.36438356	alive	91.36438356	frameshift	wild	wild	indel	missense	wild	wild	wild	wild	wild	wild	wild	wild	wild	wild	wild	wild	wild	wild	wild	wild	wild	wild	wild	wild	wild	wild	wild	wild	mutant	mutant	wild	wild	wild	wild	wild	wild	wild	wild	wild	wild	wild	wild	wild	wild	wild
disease-free	91.79178082	alive	91.79178082	frameshift	wild	missense	indel	wild	wild	wild	wild	missense	wild	wild	wild	wild	mutant	wild	wild	wild	wild	wild	wild	wild	wild	wild	wild	wild	wild	wild	mutant	wild	mutant	mutant	wild	wild	wild	mutant	wild	wild	wild	wild	wild	wild	wild	wild	wild	wild	wild
disease-free	91.10136986	alive	91.10136986	frameshift	wild	missense	indel	wild	wild	wild	wild	missense	wild	wild	wild	wild	wild	wild	wild	wild	wild	wild	wild	wild	wild	wild	wild	wild	wild	wild	mutant	wild	mutant	mutant	wild	wild	wild	wild	wild	wild	wild	wild	wild	wild	wild	wild	wild	wild	wild
Recurrent/metastasis	30.50958904	alive	91.89041096	wild	wild	wild	indel	wild	missense	wild	wild	wild	stop_gained	wild	wild	wild	wild	wild	wild	wild	wild	wild	wild	wild	wild	wild	wild	wild	wild	wild	mutant	wild	mutant	wild	wild	wild	wild	wild	wild	wild	wild	wild	wild	wild	wild	wild	wild	wild	wild
disease-free	85.11780822	alive	85.11780822	wild	wild	missense	wild	wild	missense	wild	wild	wild	wild	wild	wild	wild	wild	wild	wild	wild	wild	wild	wild	mutant	wild	wild	wild	wild	wild	wild	wild	wild	wild	wild	wild	wild	wild	wild	wild	wild	wild	wild	wild	wild	wild	mutant	wild	wild	wild
Recurrent/metastasis	73.41369863	alive	93.40273973	wild	wild	wild	wild	wild	missense	wild	wild	wild	missense	wild	wild	wild	wild	wild	wild	wild	wild	wild	wild	wild	wild	wild	wild	wild	wild	wild	wild	wild	wild	wild	wild	wild	wild	wild	wild	wild	wild	wild	wild	wild	wild	wild	wild	wild	wild
Recurrent/metastasis	73.31506849	alive	93.40273973	wild	wild	wild	wild	wild	wild	wild	wild	wild	wild	wild	wild	wild	wild	wild	wild	wild	wild	wild	wild	wild	wild	wild	wild	wild	wild	wild	wild	wild	wild	wild	wild	wild	wild	wild	wild	wild	wild	wild	wild	wild	wild	wild	wild	wild	wild
disease-free	11.7369863	dead	11.7369863	frameshift	wild	wild	indel	missense	wild	missense	wild	wild	wild	wild	wild	wild	wild	wild	wild	wild	wild	wild	wild	wild	wild	wild	wild	wild	wild	wild	wild	wild	mutant	mutant	wild	wild	wild	wild	wild	wild	wild	wild	wild	wild	wild	wild	wild	wild	wild
Recurrent/metastasis	19.79178082	alive	87.87945205	wild	missense	wild	wild	wild	wild	wild	wild	wild	missense; st	wild	wild	wild	wild	wild	wild	mutant	wild	wild	wild	wild	wild	wild	wild	wild	wild	wild	wild	wild	wild	wild	wild	wild	wild	wild	wild	wild	wild	wild	wild	wild	wild	mutant	wild	wild	wild
disease-free	4.043835616	dead	4.043835616	wild	wild	wild	wild	wild	wild	wild	wild	wild	wild	wild	wild	wild	wild	wild	wild	wild	wild	wild	wild	wild	wild	wild	wild	wild	wild	wild	wild	wild	wild	wild	mutant	mutant	wild	wild	wild	mutant	wild	wild	wild	wild	mutant	wild	wild	wild	wild
disease-free	81.36986301	alive	81.36986301	frameshift	indel	missense	indel	wild	wild	wild	wild	wild	wild	wild	wild	mutant	wild	wild	wild	wild	wild	wild	wild	wild	wild	wild	wild	mutant	wild	wild	wild	wild	mutant	mutant	wild	wild	wild	wild	wild	wild	wild	wild	wild	wild	wild	wild	wild	wild	wild
disease-free	83.7369863	alive	83.7369863	frameshift	indel	wild	wild	wild	wild	wild	wild	wild	wild	wild	wild	wild	wild	wild	wild	wild	wild	wild	wild	wild	wild	wild	wild	wild	wild	wild	wild	wild	wild	mutant	wild	wild	wild	wild	wild	wild	wild	wild	wild	wild	wild	wild	wild	wild	wild
disease-free	31.9890411	alive	31.9890411	frameshift	indel	missense	indel	wild	missense	wild	wild	wild	wild	wild	wild	wild	wild	wild	wild	wild	wild	wild	wild	wild	wild	wild	wild	wild	wild	wild	wild	wild	mutant	mutant	wild	wild	wild	wild	wild	wild	wild	wild	wild	wild	wild	wild	wild	wild	wild
disease-free	60.88767123	alive	60.88767123	frameshift	missense	missense	wild	wild	wild	wild	wild	wild	wild	wild	wild	wild	wild	wild	wild	wild	wild	wild	wild	wild	wild	wild	mutant	wild	wild	wild	wild	wild	wild	mutant	wild	wild	wild	wild	wild	wild	wild	wild	wild	wild	wild	wild	wild	wild	wild
disease-free	2.301369863	dead	2.301369863	frameshift	wild	missense	wild	missense	wild	missense	wild	wild	stop_gained	wild	wild	wild	wild	wild	wild	wild	wild	wild	wild	wild	wild	wild	wild	wild	wild	wild	wild	wild	wild	mutant	wild	wild	wild	wild	wild	wild	wild	wild	wild	wild	wild	wild	wild	wild	wild
Recurrent/metastasis	9.501369863	dead	9.501369863	frameshift	wild	missense	wild	wild	wild	wild	wild	missense	wild	wild	wild	wild	wild	wild	wild	wild	wild	wild	wild	wild	wild	wild	wild	wild	wild	wild	wild	wild	wild	mutant	wild	wild	wild	wild	wild	wild	wild	wild	wild	wild	wild	wild	wild	wild	wild
disease-free	59.63835616	alive	59.63835616	frameshift	wild	wild	wild	wild	wild	wild	wild	wild	wild	wild	wild	wild	wild	wild	wild	wild	wild	wild	wild	wild	wild	wild	wild	wild	wild	wild	wild	wild	wild	mutant	wild	wild	wild	wild	wild	wild	wild	wild	wild	wild	wild	wild	wild	wild	wild
disease-free	5.983561644	dead	14.30136986	frameshift	wild	missense	indel	wild	wild	missense	wild	wild	wild	wild	wild	wild	wild	wild	wild	wild	wild	wild	wild	wild	wild	wild	wild	wild	wild	wild	wild	wild	mutant	mutant	wild	wild	wild	wild	wild	wild	wild	wild	wild	wild	wild	wild	wild	wild	wild
disease-free	59.17808219	alive	59.17808219	frameshift	indel	wild	indel	wild	wild	wild	wild	wild	wild	wild	wild	wild	wild	wild	wild	wild	wild	wild	wild	wild	wild	wild	wild	wild	wild	wild	wild	wild	mutant	mutant	wild	wild	wild	wild	wild	wild	wild	wild	wild	wild	wild	wild	wild	wild	wild
disease-free	58.61917808	alive	58.61917808	frameshift	indel	missense	wild	wild	wild	wild	wild	wild	wild	wild	wild	wild	wild	wild	wild	wild	wild	wild	wild	wild	wild	wild	wild	wild	wild	wild	wild	wild	wild	mutant	mutant	wild	wild	wild	wild	wild	wild	wild	wild	wild	wild	wild	wild	wild	wild
disease-free	58.25753425	alive	58.25753425	frameshift	missense	missense	indel	wild	missense	wild	wild	wild	wild	wild	wild	wild	wild	wild	wild	wild	wild	wild	wild	wild	mutant	wild	wild	wild	wild	wild	wild	wild	mutant	mutant	wild	wild	wild	wild	wild	wild	wild	wild	wild	wild	wild	wild	wild	wild	wild
disease-free	57.99452055	alive	57.99452055	frameshift	indel	wild	indel	wild	wild	wild	wild	wild	wild	wild	wild	wild	wild	wild	wild	wild	wild	wild	wild	wild	wild	wild	wild	wild	wild	wild	wild	wild	mutant	mutant	wild	wild	wild	wild	wild	wild	wild	wild	wild	wild	wild	wild	wild	wild	wild
disease-free	57.10684932	alive	57.10684932	wild	indel	wild	indel	wild	wild	wild	wild	missense	wild	wild	wild	wild	wild	wild	wild	wild	wild	wild	wild	wild	wild	wild	wild	wild	wild	wild	wild	wild	mutant	wild	wild	wild	wild	wild	wild	wild	wild	wild	wild	wild	wild	wild	wild	wild	wild
disease-free	1	dead	5.78630137	frameshift	wild	missense	wild	wild	wild	wild	wild	wild	wild	wild	wild	wild	wild	wild	wild	wild	wild	wild	wild	wild	wild	wild	wild	wild	wild	wild	wild	wild	wild	mutant	wild	wild	wild	wild	wild	wild	wild	wild	wild	wild	wild	wild	wild	wild	wild
disease-free	56.84383562	alive	56.84383562	frameshift	missense	missense	indel	wild	wild	wild	wild	wild	wild	wild	wild	wild	wild	wild	wild	wild	wild	wild	wild	wild	wild	wild	wild	wild	wild	wild	wild	wild	mutant	mutant	wild	wild	wild	wild	wild	wild	wild	wild	wild	wild	wild	wild	wild	wild	wild
disease-free	56.77808219	alive	56.77808219	frameshift	wild	missense	wild	wild	wild	wild	wild	wild	wild	wild	wild	wild	wild	wild	wild	wild	wild	wild	wild	wild	wild	wild	wild	wild	wild	wild	wild	wild	wild	mutant	wild	wild	wild	wild	wild	wild	wild	wild	wild	wild	wild	wild	wild	wild	wild
disease-free	56.64657534	alive	56.64657534	frameshift	missense	wild	wild	wild	wild	wild	splice	wild	wild	wild	wild	wild	wild	wild	wild	wild	wild	wild	wild	wild	wild	wild	wild	wild	wild	wild	wild	wild	wild	mutant	wild	wild	wild	wild	wild	wild	wild	wild	wild	wild	mutant	wild	wild	wild	wild
disease-free	56.51506849	alive	56.51506849	frameshift	missense	missense	indel	wild	missense	wild	wild	wild	wild	wild	wild	wild	wild	wild	wild	wild	wild	wild	wild	wild	wild	wild	wild	wild	wild	wild	wild	wild	wild	wild	wild	wild	wild	wild	wild	wild	wild	wild	wild	wild	wild	wild	wild	wild	wild
disease-free	56.41643836	alive	56.41643836	missense; fr	wild	missense	wild	wild	missense	wild	wild	wild	wild	wild	wild	wild	wild	wild	wild	wild	wild	wild	wild	wild	wild	wild	wild	wild	wild	wild	wild	wild	wild	wild	wild	wild	wild	wild	wild	wild	wild	wild	wild	wild	wild	wild	wild	wild	wild
disease-free	56.31780822	alive	56.31780822	frameshift	wild	wild	wild	wild	wild	wild	wild	wild	wild	wild	wild	wild	wild	wild	wild	wild	wild	wild	wild	wild	wild	wild	wild	wild	wild	wild	wild	wild	wild	wild	wild	wild	wild	wild	wild	wild	wild	wild	wild	wild	wild	wild	wild	wild	wild
disease-free	55.03561644	alive	55.03561644	frameshift	wild	missense	indel	wild	wild	wild	wild	splice	wild	wild	wild	wild	wild	wild	wild	wild	mutant	wild	wild	wild	wild	wild	wild	wild	wild	wild	wild	wild	wild	wild	wild	wild	wild	wild	wild	wild	wild	wild	wild	wild	wild	wild	wild	wild	wild
Recurrent/metastasis	48.32876712	dead	48.32876712	frameshift	wild	missense	wild	wild	wild	wild	wild	wild	wild	wild	wild	wild	wild	wild	wild	wild	wild	wild	wild	wild	wild	wild	wild	wild	wild	wild	wild	wild	wild	wild	wild	wild	wild	wild	wild	wild	wild	wild	wild	wild	wild	wild	wild	wild	wild
disease-free	53.88493151	alive	53.88493151	frameshift	missense	missense	indel	wild	wild	wild	wild	wild	wild	wild	wild	wild	wild	wild	wild	wild	wild	wild	wild	wild	wild	wild	wild	wild	wild	wild	wild	wild	wild	wild	wild	wild	wild	wild	wild	wild	wild	wild	wild	wild	wild	wild	wild	wild	wild
Recurrent/metastasis	5.720547945	dead	27.15616438	frameshift	wild	wild	indel	wild	wild	wild	wild	wild	wild	wild	wild	wild	wild	wild	wild	wild	mutant	mutant	wild	wild	wild	wild	wild	wild	wild	wild	wild	wild	wild	wild	wild	wild	wild	wild	wild	wild	wild	mutant	wild	wild	wild	mutant	wild	wild	wild
disease-free	12.13150685	alive	53.65479452	frameshift	wild	missense, sp	indel	missense	wild	wild	wild	wild	wild	wild	wild	wild	wild	wild	wild	wild	wild	wild	wild	wild	wild	wild	wild	wild	wild	wild	mutant	wild	wild	wild	wild	wild	wild	wild	wild	wild	wild	wild	wild	wild	wild	wild	wild	wild	wild
disease-free	53.62191781	alive	53.62191781	frameshift	missense	wild	wild	wild	wild	wild	wild	wild	wild	wild	wild	wild	wild	wild	wild	wild	wild	wild	wild	wild	wild	wild	wild	wild	wild	mutant	mutant	wild	wild	wild	wild	wild	wild	wild	wild	wild	wild	wild	wild	wild	wild	wild	wild	wild	wild
disease-free	52.73424658	alive	52.73424658	frameshift	missense	missense	wild	missense	wild	wild	wild	wild	wild	wild	wild	wild	wild	wild	wild	wild	wild	wild	wild	wild	wild	wild	wild	wild	wild	wild	wild	wild	wild	wild	wild	wild	wild	wild	wild	wild	wild	wild	wild	wild	wild	wild	wild	wild	wild
Recurrent/metastasis	39.81369863	alive	52.63561644	frameshift	missense	wild	wild	wild	wild	wild	wild	wild	wild	wild	wild	wild	wild	wild	wild	wild	wild	wild	wild	wild	wild	wild	wild	mutant	wild	wild	wild	wild	wild	wild	wild	wild	wild	wild	wild	wild	wild	wild	wild	wild	wild	wild	wild	wild	wild
disease-free	52.50410959	alive	52.50410959	wild	wild	wild	wild	missense	wild	wild	missense	wild	wild	wild	wild	wild	wild	wild	wild	wild	wild	wild	wild	wild	wild	wild	wild	wild	wild	wild	wild	wild	wild	wild	mutant	wild	wild	wild	mutant	wild	wild	wild	wild	wild	wild	wild	wild	wild	wild
disease-free	51.25479452	alive	51.25479452	frameshift	wild	wild	indel	wild	wild	missense	wild	wild	wild	wild	wild	wild	wild	wild	wild	wild	wild	wild	wild	wild	wild	wild	wild	wild	wild	wild	wild	wild	wild	wild	wild	wild	wild	wild	wild	wild	wild	wild	wild	wild	wild	wild	wild	wild	wild
Recurrent/metastasis	14.03835616	alive	50.89315068	frameshift	wild	missense	wild	wild	wild	wild	wild	wild	wild	wild	wild	wild	wild	wild	wild	wild	wild	wild	wild	wild	wild	wild	wild	wild	wild	wild	wild	wild	wild	wild	wild	wild	wild	wild	wild	wild	wild	wild	wild	wild	wild	wild	wild	wild	wild
disease-free	50.79452055	alive	50.79452055	missense; fr	missense	missense	indel	wild	missense	wild	wild	wild	frameshift	wild	wild	wild	wild	mutant	wild	wild	wild	wild	wild	mutant	wild	wild	wild	mutant	wild	wild	wild	wild	wild	wild	mutant	wild	wild	wild	mutant	wild	mutant	wild	wild	wild	wild	wild	wild	wild	wild
disease-free	50.43287671	alive	50.43287671	missense; fr	indel	missense	wild	wild	wild	wild	missense	wild	wild	wild	wild	wild	wild	wild	wild	wild	wild	wild	wild	wild	wild	wild	wild	wild	wild	wild	wild	wild	wild	wild	wild	wild	wild	wild	wild	wild	wild	wild	wild	wild	wild	wild	wild	wild	wild
disease-free	50.33424658	alive	50.33424658	frameshift	missense	missense	indel	missense	wild	wild	wild	splice	stop_gained	wild	wild	wild	wild	wild	wild	wild	wild	wild	wild	wild	wild	wild	wild	wild	wild	wild	wild	wild	wild	wild	wild	wild	wild	wild	wild	wild	wild	wild	wild	mutant	wild	wild	wild	wild	wild
disease-free	50.10410959	alive	50.10410959	frameshift	wild	missense	wild	wild	wild	wild	wild	wild	wild	wild	wild	wild	wild	wild	wild	wild	wild	wild	wild	wild	mutant	wild	wild	wild	wild	wild	mutant	wild	wild	wild	wild	wild	wild	wild	wild	wild	wild	wild	wild	wild	wild	wild	wild	wild	wild
disease-free	49.64383562	alive	49.64383562	frameshift	missense	wild	indel	wild	wild	wild	wild	wild	wild	wild	wild	mutant	wild	wild	wild	wild	wild	wild	wild	wild	wild	wild	wild	wild	wild	wild	wild	wild	wild	wild	wild	wild	wild	wild	wild	wild	wild	wild	wild	wild	wild	wild	wild	wild	wild
disease-free	49.51232877	alive	49.51232877	frameshift	missense	wild	wild	wild	wild	wild	wild	wild	wild	wild	wild	wild	mutant	wild	wild	wild	mutant	wild	wild	wild	wild	wild	wild	wild	wild	wild	wild	wild	wild	wild	wild	wild	wild	wild	wild	wild	wild	wild	wild	wild	wild	wild	wild	wild	wild
disease-free	49.41369863	alive	49.41369863	frameshift	wild	wild	indel	wild	wild	missense	wild	wild	wild	wild	wild	wild	wild	wild	wild	wild	wild	wild	wild	wild	wild	wild	wild	wild	wild	wild	wild	wild	wild	wild	wild	wild	wild	wild	wild	wild	wild	wild	wild	wild	wild	wild	wild	wild	wild
disease-free	3.024657534	dead	3.024657534	frameshift	indel	missense	indel	wild	wild	wild	wild	wild	wild	wild	wild	wild	wild	wild	wild	wild	wild	wild	wild	wild	wild	wild	wild	wild	wild	wild	wild	wild	wild	wild	wild	wild	wild	wild	wild	wild	wild	wild	wild	wild	wild	wild	wild	wild	wild
disease-free	48.82191781	alive	48.82191781	wild	wild	wild	wild	wild	wild	wild	wild	wild	wild	wild	wild	wild	mutant	wild	wild	wild	wild	wild	wild	wild	wild	wild	wild	wild	wild	wild	wild	wild	wild	wild	wild	wild	wild	wild	wild	wild	wild	wild	wild	wild	wild	wild	wild	wild	wild
Recurrent/metastasis	22.71780822	alive	48.2630137	frameshift	wild	wild	indel	wild	wild	wild	missense	wild	missense	wild	wild	wild	wild	wild	wild	wild	wild	wild	wild	wild	wild	wild	wild	wild	wild	wild	wild	wild	wild	wild	mutant	wild	wild	wild	wild	wild	wild	wild	wild	wild	wild	wild	wild	wild	wild
Recurrent/metastasis	36.95342466	alive	48.13150685	frameshift	indel	wild	indel	wild	missense	wild	wild	wild	frameshift	wild	wild	mutant	wild	wild	wild	wild	wild	wild	wild	wild	wild	wild	wild	wild	wild	wild	wild	wild	wild	wild	wild	wild	wild	wild	wild	wild	wild	wild	wild	wild	wild	wild	wild	wild	wild
disease-free	47.90136986	alive	47.90136986	wild	missense	wild	wild	wild	wild	wild	wild	wild	wild	wild	wild	wild	wild	wild	wild	wild	wild	wild	wild	wild	wild	wild	wild	wild	wild	wild	mutant	wild	wild	wild	wild	wild	wild	wild	wild	wild	wild	wild	wild	wild	wild	wild	wild	wild	wild
disease-free	47.67123288	alive	47.67123288	wild	wild	wild	wild	wild	wild	wild	wild	wild	wild	wild	wild	wild	wild	wild	wild	wild	wild	wild	wild	wild	wild	wild	wild	mutant	wild	wild	wild	wild	wild	wild	wild	wild	wild	wild	wild	wild	wild	wild	wild	wild	wild	wild	wild	wild	wild
disease-free	47.44109589	alive	47.44109589	frameshift	wild	wild	wild	wild	wild	wild	wild	wild	missense	wild	wild	wild	wild	wild	wild	mutant	wild	wild	wild	wild	wild	wild	wild	wild	mutant	wild	wild	wild	wild	wild	wild	wild	wild	wild	wild	wild	wild	wild	wild	wild	wild	wild	wild	wild	wild
disease-free	46.22465753	alive	46.22465753	wild	wild	missense	indel	wild	wild	wild	wild	wild	wild	wild	wild	mutant	wild	wild	wild	wild	wild	wild	wild	wild	mutant	wild	wild	wild	wild	wild	mutant	wild	wild	wild	wild	wild	wild	wild	wild	wild	wild	wild	wild	wild	wild	mutant	wild	wild	wild
disease-free	46.06027397	alive	46.06027397	wild	missense	wild	wild	missense	wild	wild	wild	wild	wild	wild	wild	wild	wild	wild	wild	wild	wild	wild	wild	wild	wild	wild	wild	wild	wild	wild	wild	wild	wild	wild	wild	wild	wild	wild	wild	wild	wild	wild	wild	wild	wild	wild	wild	wild	wild
Recurrent/metastasis	6.969863014	dead	6.969863014	frameshift	wild	missense	wild	wild	wild	wild	wild	wild	wild	wild	wild	wild	wild	wild	wild	wild	mutant	wild	wild	wild	wild	wild	wild	wild	wild	wild	wild	wild	wild	wild	wild	wild	wild	wild	wild	wild	wild	wild	wild	wild	wild	wild	wild	wild	wild
disease-free	21.43561644	alive	21.43561644	wild	wild	wild	wild	wild	wild	wild	wild	wild	wild	wild	wild	wild	wild	wild	wild	wild	wild	wild	wild	wild	wild	wild	wild	wild	wild	wild	wild	wild	wild	wild	wild	wild	wild	wild	wild	wild	wild	wild	wild	wild	wild	wild	wild	wild	wild
disease-free	44.67945205	alive	44.67945205	wild	wild	wild	wild	wild	wild	wild	wild	wild	wild	wild	wild	mutant	wild	wild	wild	wild	wild	wild	wild	wild	wild	wild	wild	wild	wild	wild	wild	wild	wild	wild	wild	wild	wild	wild	wild	wild	wild	wild	wild	wild	wild	wild	wild	wild	wild
disease-free	44.67945205	alive	44.67945205	frameshift	wild	missense	wild	wild	wild	wild	wild	wild	wild	wild	wild	wild	wild	wild	wild	wild	wild	wild	wild	wild	wild	wild	wild	wild	wild	wild	wild	wild	wild	wild	wild	wild	wild	wild	wild	wild	wild	wild	wild	wild	wild	wild	wild	wild	wild
disease-free	44.54794521	alive	44.54794521	frameshift	wild	wild	wild	wild	wild	missense	wild	wild	wild	wild	wild	wild	wild	wild	wild	wild	wild	wild	wild	wild	wild	wild	wild	wild	wild	wild	wild	wild	wild	wild	wild	wild	wild	wild	wild	wild	wild	wild	wild	wild	wild	wild	wild	wild	wild
disease-free	43.75890411	alive	43.75890411	wild	indel	wild	wild	wild	wild	wild	wild	wild	wild	wild	wild	wild	wild	wild	wild	wild	wild	wild	wild	wild	wild	wild	wild	wild	wild	wild	wild	wild	wild	wild	wild	wild	wild	wild	wild	wild	wild	wild	wild	wild	wild	wild	wild	wild	wild
disease-free	43.52876712	alive	43.52876712	wild	indel	missense	wild	wild	wild	wild	wild	wild	wild	wild	wild	wild	wild	wild	wild	wild	wild	wild	wild	wild	wild	wild	wild	mutant	wild	wild	wild	wild	wild	wild	wild	wild	wild	wild	wild	wild	wild	wild	wild	wild	wild	wild	wild	wild	wild
Recurrent/metastasis	14.10410959	dead	33.0739726	wild	wild	wild	wild	wild	missense	wild	wild	wild	wild	wild	wild	wild	wild	wild	wild	wild	wild	wild	wild	wild	wild	wild	wild	wild	wild	wild	wild	wild	wild	wild	wild	wild	wild	wild	wild	wild	wild	wild	wild	wild	wild	wild	wild	wild	wild
disease-free	27.55068493	alive	27.55068493	frameshift	wild	missense	indel	wild	missense	wild	wild	wild	wild	wild	wild	wild	wild	wild	wild	wild	wild	wild	wild	wild	wild	wild	wild	wild	wild	wild	wild	wild	wild	wild	wild	wild	wild	wild	wild	wild	wild	wild	wild	wild	wild	wild	wild	wild	wild
disease-free	39.91232877	alive	39.91232877	frameshift	indel	missense	indel	wild	wild	wild	wild	missense	wild	wild	wild	wild	wild	wild	wild	wild	wild	wild	wild	wild	wild	wild	wild	wild	wild	wild	wild	wild	wild	wild	wild	wild	wild	wild	wild	wild	wild	wild	wild	wild	wild	wild	wild	wild	wild
disease-free	39.74794521	alive	39.74794521	frameshift	wild	wild	wild	wild	wild	wild	wild	wild	wild	wild	wild	wild	wild	wild	wild	wild	wild	wild	wild	wild	wild	wild	wild	wild	wild	wild	wild	wild	wild	wild	wild	wild	wild	wild	wild	wild	wild	wild	wild	wild	mutant	wild	wild	wild	wild
disease-free	39.61643836	alive	39.61643836	wild	indel	missense	indel	missense	wild	wild	missense	wild	wild	wild	wild	wild	wild	wild	wild	wild	wild	wild	wild	wild	wild	wild	wild	wild	wild	wild	wild	wild	wild	wild	wild	wild	wild	wild	wild	wild	wild	wild	wild	wild	mutant	wild	wild	wild	wild
disease-free	39.28767123	alive	39.28767123	frameshift	missense	wild	indel	wild	wild	wild	wild	wild	wild	wild	wild	wild	wild	wild	wild	wild	wild	wild	wild	wild	wild	wild	wild	wild	wild	wild	wild	wild	wild	wild	wild	wild	wild	wild	wild	wild	wild	wild	wild	wild	wild	wild	wild	wild	wild
disease-free	39.12328767	alive	39.12328767	wild	indel	missense	indel	wild	wild	wild	wild	wild	wild	wild	wild	wild	wild	wild	wild	wild	mutant	wild	wild	wild	wild	wild	wild	wild	wild	wild	wild	wild	wild	wild	wild	wild	wild	wild	wild	wild	wild	wild	wild	wild	wild	wild	wild	wild	wild
Recurrent/metastasis	23.67123288	alive	39.05753425	frameshift	missense	wild	wild	wild	wild	wild	wild	wild	wild	wild	wild	wild	wild	wild	wild	wild	wild	wild	wild	wild	wild	wild	wild	wild	wild	wild	wild	wild	wild	wild	wild	wild	wild	wild	wild	wild	wild	wild	wild	wild	wild	wild	wild	wild	wild
disease-free	38.69589041	alive	38.69589041	frameshift	wild	wild	wild	wild	wild	wild	wild	wild	wild	wild	wild	wild	wild	wild	wild	wild	wild	wild	wild	wild	wild	wild	wild	wild	wild	wild	wild	wild	wild	wild	wild	wild	wild	wild	wild	wild	wild	mutant	wild	wild	wild	wild	wild	wild	wild
disease-free	29.16164384	dead	29.16164384	wild	wild	stop_gained	wild	wild	wild	wild	wild	wild	wild	wild	wild	wild	wild	wild	wild	wild	wild	wild	wild	wild	wild	wild	wild	wild	wild	wild	wild	wild	wild	wild	wild	wild	wild	wild	wild	wild	wild	wild	wild	wild	wild	wild	wild	wild	mutant
Recurrent/metastasis	14.43287671	alive	37.01917808	frameshift	missense	missense	wild	missense	wild	wild	wild	wild	wild	wild	wild	wild	wild	wild	wild	wild	wild	wild	wild	wild	wild	wild	wild	wild	wild	wild	wild	wild	wild	wild	wild	wild	wild	wild	wild	wild	wild	wild	wild	wild	wild	wild	wild	wild	wild
disease-free	36.5260274	alive	36.5260274	frameshift	wild	missense	wild	wild	wild	missense	missense	wild	wild	wild	wild	wild	wild	wild	wild	wild	wild	wild	wild	wild	wild	wild	wild	wild	wild	wild	wild	wild	wild	wild	wild	wild	wild	wild	wild	wild	wild	wild	wild	wild	wild	wild	wild	wild	wild
disease-free	35.4739726	alive	35.4739726	frameshift	wild	missense	wild	wild	wild	wild	wild	wild	wild	wild	wild	wild	wild	wild	wild	wild	wild	wild	wild	wild	wild	wild	wild	wild	wild	wild	wild	wild	wild	wild	wild	wild	wild	wild	wild	wild	wild	wild	wild	wild	wild	wild	wild	wild	wild
disease-free	1.84109589	dead	1.84109589	wild	wild	missense	indel	wild	wild	wild	wild	wild	wild	wild	wild	wild	wild	wild	wild	wild	wild	wild	wild	wild	wild	wild	wild	wild	wild	wild	wild	wild	wild	wild	wild	wild	wild	wild	wild	wild	wild	wild	wild	wild	wild	wild	wild	wild	wild
disease-free	34.78356164	alive	34.78356164	frameshift	wild	wild	wild	wild	wild	wild	wild	wild	wild	wild	wild	wild	wild	wild	wild	wild	wild	wild	wild	wild	wild	wild	wild	wild	wild	wild	wild	wild	wild	wild	wild	wild	wild	wild	wild	wild	wild	wild	wild	wild	wild	wild	wild	wild	wild
disease-free	33.3369863	alive	33.3369863	frameshift	wild	wild	wild	wild	wild	wild	wild	wild	wild	wild	wild	wild	wild	wild	wild	wild	wild	wild	wild	wild	wild	wild	wild	wild	wild	wild	wild	wild	wild	wild	wild	wild	wild	wild	wild	wild	wild	wild	wild	wild	wild	wild	wild	wild	wild
disease-free	33.27123288	alive	33.27123288	wild	missense	wild	indel	wild	wild	wild	wild	wild	wild	wild	wild	wild	wild	wild	wild	wild	wild	wild	wild	wild	wild	wild	wild	wild	wild	wild	wild	wild	wild	wild	wild	wild	wild	wild	wild	wild	wild	wild	wild	wild	wild	wild	wild	wild	wild
disease-free	33.0739726	alive	33.0739726	frameshift	wild	missense	indel	wild	wild	missense	wild	wild	wild	wild	wild	wild	wild	wild	wild	wild	wild	wild	wild	wild	wild	wild	wild	mutant	wild	wild	wild	wild	wild	wild	wild	wild	wild	wild	wild	wild	wild	wild	wild	wild	wild	wild	wild	wild	wild
disease-free	33.04109589	alive	33.04109589	wild	missense	missense	indel	wild	wild	wild	wild	wild	wild	wild	wild	wild	wild	wild	wild	wild	wild	wild	wild	wild	wild	wild	wild	wild	wild	wild	wild	wild	wild	wild	wild	wild	wild	wild	wild	wild	wild	wild	wild	mutant	wild	wild	wild	wild	wild
Recurrent/metastasis	9.008219178	alive	32.67945205	frameshift	indel	missense	indel	wild	wild	wild	wild	missense	wild	wild	wild	wild	wild	wild	wild	wild	wild	wild	wild	wild	wild	wild	wild	wild	wild	wild	wild	wild	wild	wild	wild	wild	wild	wild	wild	wild	wild	wild	wild	wild	wild	wild	wild	wild	wild
disease-free	32.64657534	alive	32.64657534	frameshift	indel	wild	indel	wild	wild	wild	wild	wild	wild	wild	wild	wild	wild	wild	wild	wild	wild	wild	wild	wild	wild	wild	wild	mutant	wild	wild	wild	wild	wild	wild	wild	wild	wild	wild	wild	wild	wild	wild	wild	wild	wild	wild	wild	wild	wild
disease-free	32.61369863	alive	32.61369863	wild	wild	missense	wild	wild	wild	wild	wild	missense	wild	wild	wild	wild	mutant	wild	wild	wild	wild	wild	wild	wild	wild	wild	wild	wild	wild	wild	mutant	mutant	wild	wild	wild	wild	wild	wild	wild	wild	wild	mutant	wild	wild	wild	wild	wild	wild	wild
disease-free	32.48219178	alive	32.48219178	frameshift	indel	wild	indel	wild	wild	wild	wild	wild	wild	wild	wild	wild	wild	wild	wild	wild	wild	wild	wild	wild	wild	wild	wild	wild	wild	wild	wild	wild	wild	wild	wild	wild	wild	wild	wild	wild	wild	wild	wild	wild	wild	wild	wild	wild	wild
disease-free	32.41643836	alive	32.41643836	wild	indel	wild	indel	wild	wild	wild	wild	wild	wild	wild	wild	wild	wild	wild	wild	wild	wild	wild	wild	wild	wild	wild	wild	wild	wild	wild	wild	wild	wild	wild	wild	wild	wild	wild	wild	wild	wild	wild	wild	wild	wild	wild	wild	wild	wild
disease-free	32.21917808	alive	32.21917808	missense; fr	wild	missense	indel	wild	wild	missense	wild	wild	wild	wild	wild	wild	wild	wild	wild	wild	wild	wild	wild	wild	wild	wild	wild	wild	wild	wild	wild	wild	wild	wild	wild	wild	wild	wild	wild	wild	wild	wild	wild	wild	wild	wild	wild	wild	wild
Recurrent/metastasis	25.80821918	alive	32.67945205	frameshift	wild	missense	indel	wild	wild	missense	wild	wild	wild	wild	wild	wild	wild	wild	wild	wild	wild	wild	wild	wild	wild	wild	wild	wild	wild	wild	wild	wild	wild	wild	wild	wild	wild	wild	wild	wild	wild	wild	wild	wild	wild	wild	wild	wild	wild
disease-free	32.02191781	alive	32.02191781	frameshift	indel	wild	indel	wild	wild	wild	wild	wild	wild	wild	wild	wild	wild	wild	wild	wild	wild	wild	wild	wild	wild	wild	wild	wild	wild	mutant	wild	wild	wild	wild	wild	wild	wild	wild	wild	wild	wild	wild	wild	wild	wild	wild	wild	wild	wild
disease-free	31.89041096	alive	31.89041096	frameshift	wild	missense	indel	wild	wild	wild	missense	wild	wild	wild	wild	wild	wild	wild	wild	wild	wild	wild	wild	wild	wild	wild	wild	wild	wild	wild	wild	mutant	wild	wild	wild	wild	wild	wild	wild	wild	wild	wild	wild	wild	wild	wild	wild	wild	wild
disease-free	31.79178082	alive	31.79178082	frameshift	wild	wild	wild	wild	wild	wild	wild	wild	wild	wild	wild	wild	wild	wild	wild	wild	wild	wild	wild	wild	wild	wild	wild	wild	wild	wild	wild	wild	wild	mutant	wild	wild	wild	mutant	wild	wild	wild	wild	wild	wild	wild	wild	wild	wild	wild
disease-free	30.96986301	alive	30.96986301	wild	missense	wild	indel	wild	wild	wild	wild	wild	wild	wild	wild	wild	wild	wild	wild	wild	wild	wild	wild	wild	wild	wild	wild	wild	wild	wild	wild	wild	wild	wild	wild	wild	wild	wild	wild	wild	wild	wild	wild	wild	wild	wild	wild	wild	wild
disease-free	30.64109589	alive	30.64109589	frameshift	wild	missense	wild	wild	wild	wild	wild	wild	wild	wild	wild	wild	wild	wild	wild	wild	wild	wild	wild	wild	wild	wild	wild	wild	wild	wild	wild	wild	wild	wild	wild	wild	wild	wild	wild	wild	wild	wild	wild	wild	wild	wild	wild	wild	wild
Recurrent/metastasis	6.246575342	dead	6.246575342	wild	wild	wild	indel	wild	missense	wild	wild	wild	wild	wild	wild	wild	wild	wild	wild	wild	wild	wild	mutant	wild	wild	wild	wild	wild	wild	wild	wild	wild	wild	wild	wild	wild	wild	wild	wild	wild	wild	wild	wild	wild	wild	wild	wild	wild	wild
disease-free	29.81917808	alive	29.81917808	frameshift	wild	missense	indel	wild	wild	wild	wild	wild	wild	wild	wild	wild	wild	wild	wild	wild	wild	wild	wild	wild	wild	wild	wild	wild	wild	wild	wild	wild	wild	wild	wild	wild	wild	wild	wild	wild	wild	mutant	wild	wild	wild	wild	wild	wild	wild
Recurrent/metastasis	21.6	alive	29.5890411	wild	missense	wild	indel	wild	wild	wild	wild	wild	wild	wild	wild	wild	wild	wild	wild	wild	wild	wild	wild	wild	mutant	wild	wild	wild	wild	wild	mutant	wild	wild	wild	wild	wild	wild	wild	wild	wild	wild	wild	wild	wild	wild	wild	wild	wild	wild
disease-free	29.49041096	alive	29.49041096	frameshift	wild	wild	indel	wild	wild	missense	wild	wild	wild	wild	wild	wild	wild	wild	wild	wild	wild	wild	wild	wild	wild	wild	wild	wild	wild	wild	wild	wild	wild	wild	wild	wild	wild	wild	wild	wild	wild	wild	wild	wild	wild	wild	wild	wild	wild
disease-free	29.22739726	alive	29.22739726	wild	indel	wild	indel	wild	wild	wild	wild	wild	wild	wild	wild	wild	wild	wild	wild	wild	wild	wild	wild	wild	wild	wild	wild	wild	wild	wild	wild	wild	wild	wild	wild	wild	wild	wild	wild	wild	wild	wild	wild	wild	wild	wild	wild	wild	wild
disease-free	29.03013699	alive	29.03013699	frameshift	wild	wild	wild	wild	wild	missense	wild	wild	wild	wild	wild	wild	wild	wild	wild	wild	wild	wild	wild	wild	wild	wild	wild	wild	wild	wild	wild	wild	wild	wild	wild	wild	wild	wild	wild	wild	wild	wild	wild	wild	wild	wild	wild	wild	wild
disease-free	29.03013699	alive	29.03013699	wild	indel	wild	indel	wild	wild	wild	missense	wild	wild	wild	wild	wild	wild	wild	wild	wild	wild	wild	wild	wild	wild	wild	wild	wild	wild	wild	wild	wild	wild	wild	wild	wild	wild	wild	wild	wild	wild	wild	wild	wild	wild	wild	wild	wild	wild
disease-free	29.03013699	alive	29.03013699	frameshift	indel	wild	indel	wild	wild	wild	wild	wild	wild	wild	wild	wild	wild	wild	wild	wild	wild	wild	wild	wild	wild	wild	wild	wild	wild	wild	wild	wild	wild	wild	wild	wild	wild	wild	wild	wild	wild	wild	wild	wild	wild	wild	wild	wild	wild
Recurrent/metastasis	29.03013699	alive	29.03013699	frameshift	wild	wild	wild	wild	wild	missense	wild	wild	wild	wild	wild	wild	wild	wild	wild	wild	wild	wild	wild	wild	wild	wild	wild	wild	wild	wild	wild	wild	wild	wild	wild	wild	wild	wild	wild	wild	wild	wild	wild	wild	wild	wild	wild	wild	wild
disease-free	1	dead	18.73972603	wild	missense	wild	indel	wild	wild	wild	wild	wild	wild	wild	wild	wild	wild	wild	wild	wild	wild	wild	wild	wild	wild	wild	wild	wild	wild	wild	mutant	wild	wild	wild	wild	wild	wild	wild	wild	wild	wild	wild	wild	wild	wild	wild	wild	wild	wild
Recurrent/metastasis	17.91780822	alive	27.87945205	frameshift	indel	wild	wild	wild	wild	wild	wild	wild	wild	wild	wild	wild	wild	wild	wild	wild	wild	wild	wild	wild	wild	wild	wild	wild	wild	wild	wild	wild	wild	wild	wild	wild	wild	wild	wild	wild	wild	wild	wild	wild	wild	wild	wild	wild	wild
disease-free	27.87945205	alive	27.87945205	wild	wild	wild	wild	wild	missense	wild	wild	wild	wild	wild	wild	wild	wild	wild	wild	wild	wild	wild	wild	wild	wild	wild	wild	mutant	wild	wild	wild	wild	wild	wild	wild	wild	wild	wild	wild	wild	wild	wild	wild	wild	wild	wild	wild	wild	wild
disease-free	27.74794521	alive	27.74794521	wild	wild	wild	wild	wild	wild	wild	wild	wild	wild	wild	wild	wild	wild	wild	wild	wild	wild	wild	wild	wild	wild	wild	wild	wild	wild	wild	wild	wild	wild	wild	wild	wild	wild	wild	wild	wild	wild	wild	wild	wild	wild	wild	wild	wild	wild
disease-free	27.64931507	alive	27.64931507	wild	wild	wild	wild	wild	missense	wild	wild	wild	wild	wild	wild	wild	wild	wild	wild	wild	wild	wild	wild	wild	wild	wild	wild	wild	wild	wild	wild	wild	wild	wild	mutant	wild	wild	wild	wild	wild	wild	wild	wild	wild	wild	wild	wild	wild	wild
disease-free	27.55068493	alive	27.55068493	wild	wild	wild	indel	wild	wild	wild	wild	wild	wild	wild	wild	wild	wild	wild	wild	wild	wild	wild	wild	wild	wild	wild	wild	wild	wild	wild	wild	wild	wild	wild	mutant	wild	wild	wild	mutant	wild	wild	wild	wild	wild	mutant	wild	wild	wild	wild
disease-free	27.35342466	alive	27.35342466	wild	missense	missense	wild	wild	wild	wild	wild	wild	wild	wild	wild	wild	wild	wild	wild	wild	wild	wild	wild	wild	wild	wild	wild	wild	wild	wild	wild	wild	wild	wild	wild	wild	wild	wild	wild	wild	wild	wild	wild	wild	wild	wild	wild	wild	wild
disease-free	26.9260274	alive	26.9260274	frameshift	missense	missense	indel	wild	wild	wild	wild	wild	missense	wild	wild	wild	wild	wild	wild	wild	wild	wild	wild	wild	wild	wild	wild	wild	wild	wild	wild	wild	wild	wild	wild	wild	wild	wild	wild	wild	wild	wild	wild	wild	wild	wild	wild	wild	wild
disease-free	26.89315068	alive	26.89315068	wild	wild	missense	wild	wild	wild	wild	wild	wild	wild	wild	wild	wild	wild	wild	wild	wild	wild	wild	wild	wild	wild	wild	wild	wild	wild	wild	wild	wild	wild	wild	wild	wild	wild	wild	wild	wild	wild	wild	wild	wild	wild	wild	wild	wild	wild
disease-free	26.49863014	alive	26.49863014	wild	missense	wild	wild	wild	wild	wild	wild	wild	wild	wild	wild	wild	wild	wild	wild	wild	wild	wild	wild	wild	wild	wild	wild	wild	wild	wild	wild	wild	wild	wild	wild	wild	wild	wild	wild	wild	wild	wild	wild	wild	wild	wild	wild	wild	wild
disease-free	26.43287671	alive	26.43287671	wild	wild	wild	wild	wild	wild	wild	wild	wild	wild	wild	wild	wild	wild	wild	wild	wild	wild	wild	wild	wild	wild	wild	wild	wild	wild	wild	wild	wild	wild	wild	wild	wild	wild	wild	wild	wild	wild	wild	wild	wild	wild	wild	wild	wild	wild
disease-free	26.26849315	alive	26.26849315	wild	wild	missense	indel	wild	wild	wild	wild	wild	wild	wild	wild	wild	wild	wild	wild	wild	wild	wild	wild	wild	wild	wild	wild	wild	wild	wild	mutant	wild	wild	wild	wild	wild	mutant	wild	wild	wild	wild	wild	wild	wild	wild	wild	wild	wild	wild
disease-free	26.16986301	alive	26.16986301	wild	indel	wild	indel	wild	wild	wild	wild	wild	wild	wild	wild	wild	wild	wild	wild	wild	wild	wild	wild	wild	wild	wild	wild	wild	wild	wild	wild	wild	wild	wild	wild	wild	wild	wild	wild	wild	wild	wild	wild	wild	wild	wild	wild	wild	wild
Recurrent/metastasis	6.410958904	alive	32.67945205	wild	wild	missense	wild	wild	wild	wild	wild	wild	wild	wild	wild	wild	wild	wild	wild	wild	wild	wild	wild	wild	wild	wild	wild	wild	wild	wild	wild	wild	wild	wild	wild	wild	wild	wild	wild	wild	wild	wild	wild	wild	wild	wild	wild	wild	wild
disease-free	25.77534247	alive	25.77534247	wild	wild	wild	wild	wild	wild	missense	wild	wild	wild	wild	wild	wild	wild	wild	wild	wild	wild	wild	wild	wild	wild	wild	wild	wild	wild	wild	wild	wild	wild	wild	wild	wild	wild	wild	wild	wild	wild	wild	wild	wild	wild	wild	wild	wild	wild
Recurrent/metastasis	25.70958904	alive	25.70958904	frameshift	indel	missense	wild	wild	missense	wild	missense	wild	wild	wild	wild	wild	wild	wild	wild	wild	wild	wild	wild	wild	wild	wild	wild	wild	wild	wild	wild	wild	wild	wild	wild	wild	wild	wild	wild	wild	wild	wild	wild	wild	wild	wild	wild	wild	wild
disease-free	25.57808219	alive	25.57808219	wild	missense	wild	wild	wild	wild	wild	wild	wild	missense	wild	wild	wild	wild	wild	wild	wild	wild	wild	wild	wild	wild	wild	wild	wild	wild	wild	wild	wild	wild	wild	wild	wild	wild	wild	wild	wild	wild	wild	wild	wild	wild	wild	wild	wild	wild
Recurrent/metastasis	16.66849315	alive	25.54520548	wild	missense	wild	indel	wild	wild	wild	wild	wild	wild	wild	wild	wild	wild	wild	wild	wild	wild	wild	wild	wild	wild	wild	wild	wild	wild	wild	wild	wild	wild	wild	wild	wild	wild	wild	wild	wild	wild	wild	wild	wild	wild	wild	wild	wild	wild
disease-free	24.88767123	alive	24.88767123	wild	wild	splice	wild	wild	missense	wild	wild	missense	wild	wild	wild	wild	wild	wild	wild	wild	wild	wild	wild	wild	wild	wild	wild	wild	wild	wild	wild	mutant	wild	wild	wild	wild	wild	wild	wild	wild	wild	wild	wild	wild	wild	wild	wild	wild	wild
Recurrent/metastasis	17.49041096	dead	17.49041096	frameshift	wild	wild	indel	missense	wild	wild	wild	wild	wild	wild	wild	wild	wild	wild	wild	wild	wild	wild	wild	wild	wild	wild	wild	wild	wild	wild	wild	wild	wild	wild	wild	wild	wild	wild	wild	wild	wild	wild	wild	wild	wild	wild	wild	wild	wild
disease-free	24.7890411	alive	24.7890411	wild	wild	wild	wild	missense	wild	wild	missense	splice	wild	wild	wild	wild	wild	wild	wild	wild	wild	wild	wild	wild	wild	wild	wild	wild	wild	wild	wild	wild	wild	wild	wild	wild	wild	wild	mutant	wild	wild	wild	wild	wild	wild	wild	wild	wild	wild
disease-free	1.545205479	dead	1.545205479	wild	wild	wild	wild	wild	wild	missense	wild	wild	wild	wild	wild	wild	wild	wild	wild	wild	wild	wild	wild	wild	wild	wild	wild	wild	wild	wild	wild	wild	wild	wild	wild	wild	wild	wild	wild	wild	wild	wild	wild	wild	wild	wild	wild	wild	wild
disease-free	24.19726027	alive	24.19726027	wild	indel	missense	wild	wild	wild	wild	splice	wild	wild	wild	wild	wild	wild	wild	wild	wild	wild	wild	wild	wild	wild	wild	wild	wild	wild	wild	wild	wild	wild	wild	wild	wild	wild	wild	wild	wild	wild	wild	wild	wild	wild	wild	wild	wild	wild
disease-free	23.60547945	alive	23.60547945	wild	missense	wild	wild	wild	wild	wild	missense	wild	wild	wild	wild	wild	wild	wild	wild	wild	wild	wild	wild	wild	wild	wild	wild	wild	wild	wild	wild	wild	wild	wild	wild	wild	wild	wild	wild	wild	wild	wild	wild	wild	wild	wild	wild	wild	wild
disease-free	22.94794521	alive	22.94794521	wild	missense; fr	wild	wild	wild	wild	wild	missense	wild	wild	wild	wild	wild	wild	wild	wild	wild	wild	wild	wild	wild	wild	wild	wild	wild	wild	wild	wild	wild	wild	wild	wild	wild	wild	wild	wild	wild	wild	wild	wild	wild	wild	wild	wild	wild	wild
disease-free	22.35616438	alive	22.35616438	wild	missense	wild	wild	wild	wild	wild	stop_gained	wild	wild	wild	wild	wild	wild	wild	wild	wild	wild	wild	wild	wild	wild	wild	wild	wild	wild	wild	wild	wild	wild	wild	wild	wild	wild	wild	wild	wild	wild	wild	wild	wild	wild	wild	wild	wild	wild
disease-free	22.25753425	alive	22.25753425	wild	wild	wild	wild	missense	wild	wild	wild	wild	wild	wild	wild	wild	wild	wild	wild	wild	wild	wild	wild	wild	wild	wild	wild	wild	wild	wild	wild	wild	wild	wild	wild	wild	wild	wild	wild	wild	wild	wild	wild	wild	wild	wild	wild	wild	wild
disease-free	21.20547945	alive	21.20547945	frameshift	missense	wild	wild	wild	wild	wild	wild	wild	wild	wild	wild	wild	wild	wild	wild	wild	wild	wild	wild	wild	wild	wild	wild	wild	wild	wild	wild	wild	wild	wild	wild	wild	wild	wild	wild	wild	wild	wild	wild	wild	wild	wild	wild	wild	wild
disease-free	21.0739726	alive	21.0739726	wild	wild	wild	wild	wild	wild	wild	wild	wild	wild	wild	wild	wild	wild	wild	wild	wild	wild	wild	wild	wild	wild	wild	wild	wild	wild	wild	wild	wild	wild	wild	wild	wild	wild	wild	wild	wild	wild	mutant	wild	wild	wild	wild	wild	wild	wild
disease-free	20.87671233	alive	20.87671233	wild	missense	missense	indel	wild	wild	wild	wild	wild	wild	wild	wild	wild	wild	wild	wild	wild	wild	wild	wild	wild	wild	wild	wild	wild	wild	wild	wild	wild	wild	wild	wild	wild	wild	wild	wild	wild	wild	wild	wild	wild	wild	wild	wild	wild	wild
disease-free	20.44931507	alive	20.44931507	frameshift	wild	wild	indel	wild	missense	missense	wild	wild	wild	wild	wild	wild	wild	wild	wild	wild	wild	wild	wild	wild	mutant	wild	wild	wild	wild	wild	mutant	wild	wild	wild	wild	wild	wild	wild	wild	wild	wild	wild	wild	wild	wild	mutant	wild	wild	wild
disease-free	20.64657534	alive	20.64657534	wild	indel	wild	indel	missense	missense	wild	wild	wild	wild	wild	wild	wild	wild	wild	wild	wild	wild	wild	wild	wild	wild	wild	wild	wild	wild	wild	wild	wild	wild	wild	wild	wild	wild	wild	wild	wild	wild	wild	wild	wild	wild	wild	wild	wild	wild
disease-free	19.49589041	alive	19.49589041	frameshift	wild	wild	wild	wild	missense	missense	wild	wild	wild	wild	wild	wild	wild	wild	wild	wild	wild	wild	wild	wild	wild	wild	wild	wild	wild	wild	wild	wild	wild	wild	wild	wild	wild	wild	wild	wild	wild	wild	wild	wild	wild	wild	wild	wild	wild
Recurrent/metastasis	88.70136986	alive	88.70136986	frameshift	wild	missense	wild	wild	wild	missense	wild	wild	wild	wild	wild	wild	wild	wild	wild	wild	wild	wild	wild	wild	wild	wild	wild	wild	wild	wild	wild	wild	wild	wild	wild	wild	wild	wild	wild	wild	wild	wild	wild	wild	wild	mutant	wild	wild	wild
[truncated: 33 more columns]
